# Supplementary material for: Effect of functional badminton games on basic motor skills and sensory integration in 5–6-year-old preschool children: A randomised controlled trial
Source: PLoS One. 2025 Nov 14;20(11):e0335928. doi: 10.1371/journal.pone.0335928 (PMC12617838; doi:10.1371/journal.pone.0335928)
Supplement: S1 File — (XLSX) [file pone.0335928.s001.xlsx]

## Sheet: control group
grip test	15-meter steeplechase test	Double legged jumps	sit-up-and-bend	walk the balance beam	standing long jump	Run	Skip	Slide	Gallop	Horizontal Jump	Hop	Locomotor Subtest	Overhand Throw	Underhand Throw	Two-hand Catch	One-hand Stationary Dribble	Forehand Strike of a Ball	Two-hand Strike of a Stationary Ball	Kick a Stationary Ball	Ball Skills Subtest	Vestibular Function	tactile defensiveness	Proprioception	Learning ability
3.1	6.98	5.44	14.3	6.09	92.33	6	4	8	4	4	6	32	8	8	4	2	3	8	6	39	54	78	45	29
6.5	6.17	6.1	9.24	9.2	115.5	8	2	8	2	0	5	25	8	6	4	1	6	7	6	38	53	76	41	30
2.9	6.94	3.74	11.6	4.91	96	8	2	8	4	6	4	32	8	2	4	2	8	8	7	39	52	72	39	31
6.5	6.17	6.1	9.2	9.24	115.5	6	2	8	0	0	4	20	8	6	4	1	8	8	7	42	51	66	47	26
6.7	6.17	5.08	6.2	3.8	100	7	4	8	0	2	4	25	5	7	4	0	8	8	6	38	49	72	39	30
10	7.63	6.15	-2	14.86	95	7	4	6	0	2	4	23	8	6	3	0	6	9	8	40	53	75	41	32
4	6.77	5.54	12.8	3.94	82.34	8	6	4	0	2	6	26	6	6	4	1	7	8	7	39	55	72	37	28
1.7	7.6	5.49	8.8	4.41	70	7	0	8	0	2	6	23	8	7	2	0	5	6	6	34	55	79	45	30
3.7	7.25	4.56	16	9.29	81.3	8	6	8	0	4	2	28	6	6	2	1	7	9	8	39	54	74	43	30
4.8	6.56	3.8	8.3	3.79	103.2	6	3	8	2	2	4	25	4	6	4	1	7	9	8	39	57	71	41	27
9.5	7.63	4.78	6.9	5	118	8	4	8	5	7	8	40	4	4	5	5	2	8	8	36	57	83	52	34
4.1	6.94	3.83	8	7.11	91.89	6	4	8	6	4	6	34	4	6	3	1	4	8	7	33	53	93	58	35
2.2	7.82	5.97	13.9	8.05	72.1	4	6	2	1	2	2	17	8	5	3	3	2	6	6	33	62	103	59	37
5.3	6.42	4.3	10.5	3.12	100.9	6	2	8	4	4	4	28	6	6	4	1	4	8	6	35	65	96	53	38
10.3	6.53	4.09	9.6	4.09	125.5	7	8	6	6	4	4	35	6	6	4	5	8	6	8	43	59	85	47	37
7.1	6.92	4.4	11.4	4.18	84.9	4	5	8	6	2	4	29	4	6	4	1	7	8	6	36	67	97	53	31
6.5	6.21	3.72	7.5	3.25	116.8	6	4	8	6	3	4	31	8	6	4	4	6	8	7	43	60	92	55	37
5	7.02	3.86	8.9	3.94	66.7	6	4	8	4	0	2	24	6	4	4	1	6	6	6	33	57	95	53	36
6.5	6.11	4.13	3	3.72	104.8	6	3	3	0	2	0	14	6	2	4	2	7	8	6	35	53	76	50	26
5.7	6.63	3.86	15.6	6.76	105.1	8	4	8	1	3	6	30	4	7	3	5	8	8	6	41	67	103	60	40
2.7	7.17	7.4	17.7	14.27	78.1	6	4	8	0	6	2	26	6	4	2	0	0	8	4	24	57	90	47	29
5.1	7.35	4.53	12.2	5.89	90.5	8	6	2	0	4	2	22	6	6	4	2	2	4	7	31	49	75	47	28
2.7	6.61	4.75	16.2	7.01	69.8	8	2	8	2	4	4	28	8	6	2	2	6	6	6	36	60	89	51	30
3	6.87	7.28	7.9	5.64	88.1	6	2	6	0	6	2	22	4	6	4	1	5	6	4	30	60	96	48	30
8.7	7.8	5.52	-3	10.94	105	8	6	2	2	4	5	27	8	7	5	2	4	7	6	39	51	93	52	36
5.3	7.34	4.59	5.1	4.9	96.5	8	4	8	0	6	6	32	4	4	4	2	4	8	7	33	59	94	52	38
4.1	6.49	4.92	12.4	5.83	99.1	8	4	8	0	4	4	28	4	2	5	2	5	7	6	31	70	81	56	29
5.7	6.82	4.15	7.2	3.83	94.1	8	2	8	5	8	6	37	6	6	4	4	6	5	6	37	63	103	57	38
4.1	5.95	5.52	16	6.19	82.8	8	4	8	1	4	4	29	5	4	3	4	4	6	7	33	56	102	59	39
9.1	7.78	4.99	2.8	9.17	95.5	8	4	4	6	4	4	30	6	4	2	5	7	7	7	38	69	92	52	35

## Sheet: experimental group
grip test	15-meter steeplechase test	Double legged jumps	sit-up-and-bend	walk the balance beam	standing long jump	Run	Skip	Slide	Gallop	Horizontal Jump	Hop	Locomotor Subtest	Overhand Throw	Underhand Throw	Two-hand Catch	One-hand Stationary Dribble	Forehand Strike of a Ball	Two-hand Strike of a Stationary Ball	Kick a Stationary Ball	Ball Skills Subtest	Vestibular Function	tactile defensiveness	Proprioception	Learning ability
5	6.62	5.54	17.6	5.75	9.13	8	4	8	1	3	2	26	6	5	4	2	5	6	6	34	52	62	48	27
5.2	6.76	5.22	7.5	7.1	99.2	5	0	6	2	0	4	17	6	6	4	4	4	6	8	38	53	76	32	31
6	6.48	4.43	11.1	6.3	130.47	8	4	8	3	5	4	32	6	5	4	0	6	6	6	33	54	69	39	33
6.2	6.48	3.99	9	7.48	105.6	8	5	8	2	5	8	36	6	6	4	1	6	4	6	33	53	79	41	25
5.4	7.7	5	8.3	18.2	75	6	1	5	4	5	4	25	4	6	4	1	4	9	5	33	56	80	41	30
4	7.88	4.87	12.2	5.57	78	8	4	7	6	3	3	31	6	4	4	2	5	5	6	32	58	69	40	31
4.8	7.13	4.02	10	7.18	105.42	8	5	7	0	6	4	30	6	6	1	4	4	7	6	34	52	83	53	34
5.8	6.8	5.11	9.3	6.42	86.2	6	5	8	1	8	4	32	8	6	0	3	7	4	2	30	53	82	49	28
5.5	6.6	4.28	12	7.49	90.32	6	4	8	0	0	6	24	6	4	0	2	6	6	4	28	50	63	44	26
4.5	6.47	6.74	14	9	90.52	4	1	8	0	2	4	19	8	5	4	6	6	6	3	38	55	63	41	33
8.3	5.92	4.55	12.1	4.8	105.55	8	0	2	0	4	4	18	6	6	4	0	4	4	6	30	42	77	44	21
5	6.28	5.51	5.7	4.41	91.29	8	8	4	2	3	3	28	8	6	4	0	4	2	5	29	59	88	48	29
3	6.7	4.53	7	4.17	66.5	8	3	5	1	2	2	21	6	8	4	1	5	3	6	33	70	103	58	40
6	6.74	4.06	15.5	3.69	117.8	6	4	6	2	2	1	21	6	5	4	2	6	2	4	29	55	83	47	30
3.2	7.57	5.42	8	9.29	73.1	8	3	5	0	2	4	22	6	6	5	4	6	4	2	33	60	95	56	35
8.5	6.39	4.09	10.7	5.61	116.39	8	6	7	2	3	3	29	5	6	4	1	3	4	6	29	68	97	54	34
6.9	6.5	3.98	10.2	3.92	119.85	8	4	8	0	6	4	30	5	4	4	6	5	5	7	36	53	77	34	30
4.3	6.17	4.18	4.4	5.1	120.1	8	6	8	0	4	3	29	6	7	4	3	4	6	6	36	55	85	43	29
4.4	6.37	4.05	2.5	8.52	116	6	3	4	0	2	4	19	6	8	4	0	6	8	6	38	58	90	49	38
7.5	6.96	4.62	10.8	3.78	85.5	6	6	4	3	2	2	23	8	4	4	4	4	4	0	28	51	87	51	30
7.5	6.34	6.37	16.6	4.63	109.8	4	6	4	2	2	2	20	4	6	6	0	4	6	2	28	48	85	49	32
3.5	7.04	8.5	5	13.87	54.5	4	6	2	0	3	0	15	6	5	4	1	4	4	4	28	66	87	53	36
4	6.1	4.77	16.8	4.89	91.8	8	3	8	0	8	2	29	6	4	4	0	2	4	7	27	61	85	45	37
6.5	6.78	4.77	9.8	6.59	95.1	6	6	8	6	8	4	38	8	5	4	4	4	7	8	40	58	92	52	36
5	9.25	6	5	5	87	4	5	3	6	7	5	30	6	3	5	4	6	4	6	34	39	87	47	36
6	9.5	5.57	5	6	87	4	5	8	0	2	1	20	4	4	4	0	5	6	6	29	59	101	57	35
5.1	8.4	5.51	9.5	7.62	110	6	5	8	1	6	4	30	3	4	4	1	4	4	8	28	49	88	45	27
6	6.74	4.91	13.5	14.1	91.8	6	0	8	0	3	2	19	3	3	4	0	6	8	6	30	59	101	59	40
9	6.92	4.7	5.29	12.1	91.8	6	6	8	3	6	8	37	8	8	5	0	4	6	6	37	51	90	53	34
6.5	6.53	5.76	-3	3.93	107.5	7	6	0	0	2	0	15	4	4	4	0	6	4	4	26	66	96	59	36
