# Supplementary material for: Effect of functional badminton games on basic motor skills and sensory integration in 5–6-year-old preschool children: A randomised controlled trial
Source: PLoS One. 2025 Nov 14;20(11):e0335928. doi: 10.1371/journal.pone.0335928 (PMC12617838; doi:10.1371/journal.pone.0335928)
Supplement: S2 File — (XLSX) [file pone.0335928.s002.xlsx]

## Sheet: control group
grip test	15-meter steeplechase test	Double legged jumps	sit-up-and-bend	walk the balance beam	standing long jump	Run	Skip	Slide	Gallop	Horizontal Jump	Hop	Locomotor Subtest	Overhand Throw	Underhand Throw	Two-hand Catch	One-hand Stationary Dribble	Forehand Strike of a Ball	Two-hand Strike of a Stationary Ball	Kick a Stationary Ball	Ball Skills Subtest	Vestibular Function	tactile defensiveness	Proprioception	Learning ability
3.6	7.66	5.92	1.5	8.1	120	8	8	5	5	6	7	39	6	4	6	6	0	4	7	33	66	95	55	35
9.6	9.25	5.85	-1	6.97	110	8	2	6	4	6	5	31	6	7	4	6	6	4	7	40	53	85	45	22
8.1	6	3.82	13.9	5.06	111	8	4	8	4	6	4	34	8	2	4	2	8	8	7	39	62	103	43	33
10.3	6.98	4.94	7	9.1	98	6	5	7	5	6	5	34	8	8	4	6	5	7	6	44	47	70	47	32
9.1	6.84	3.97	6.7	5.03	115	6	8	8	3	6	7	38	8	8	4	6	6	6	6	44	45	58	32	21
9.9	7.44	6.15	-1	14.86	95	8	6	7	6	5	7	39	6	4	4	6	4	8	8	40	57	84	54	24
9.3	8.15	5.97	9.9	13.69	92	6	8	8	6	3	7	38	8	7	4	5	6	5	8	43	60	95	57	35
6.9	7.67	5.75	1.7	4.73	72	8	8	8	6	6	7	43	6	6	4	4	3	2	6	31	62	89	56	31
8.1	6.92	5.54	9.3	7.28	84	8	8	8	6	7	6	43	8	6	4	6	2	8	8	42	47	73	39	28
8.6	7.12	4.51	8.5	2.46	115	8	8	8	2	7	7	40	8	7	4	6	6	6	7	44	57	84	54	27
9.5	6.66	4.23	6.77	3	125	8	8	8	4	7	6	41	6	7	5	6	4	5	5	38	51	79	51	31
4.3	7.32	5.72	2.7	6.3	81	8	6	8	6	7	8	43	8	6	5	3	0	4	8	34	65	99	57	39
5	8.52	5.74	5.7	5.32	98	6	4	2	0	6	6	24	6	6	4	3	4	4	6	33	64	99	59	38
6.4	7.96	5.72	10.7	3.15	105	8	8	8	6	7	6	43	6	6	4	2	2	3	8	31	54	82	49	31
7.4	7.28	4.22	11	5.32	134	8	8	8	6	7	4	41	8	8	4	2	5	4	8	39	61	103	54	37
6.8	7.16	3.82	7.1	4.5	98	8	8	8	6	3	6	39	8	6	5	0	7	3	7	36	58	96	60	37
8.3	6.4	3.91	2.2	3.32	138	6	5	6	5	5	8	35	8	6	4	6	8	6	8	46	64	101	60	37
10.9	7.14	4.67	-7.3	3.48	115	8	8	8	5	8	4	41	8	8	4	4	5	4	7	40	60	96	56	38
11.2	8.62	4.78	1.2	6.37	110	8	6	8	4	5	8	39	8	7	5	6	4	4	6	40	51	73	55	26
5.9	7.77	4.94	15.8	5.5	92	6	8	8	6	5	8	41	8	6	5	5	4	4	8	40	69	99	60	38
4	6.7	6.83	11.5	9.49	100	6	6	4	5	6	8	35	6	6	4	4	1	8	6	35	66	101	59	36
9.9	7.65	5.27	7	3.49	104	8	8	8	5	8	6	43	7	8	4	4	8	6	6	43	55	77	53	35
2.9	8.2	5.2	15.5	10.91	95	7	5	4	6	6	7	35	8	6	4	4	0	6	6	34	59	85	55	35
7.2	8.7	6.17	0	9.6	85	8	4	8	6	8	6	40	8	6	4	4	0	9	8	39	64	101	51	32
6.1	9	5.05	13.2	4.91	91	6	6	6	6	8	6	38	8	7	4	6	4	8	7	44	59	96	55	34
8.4	7.8	5.52	-2.2	10.94	110	8	8	6	4	5	8	39	8	4	5	4	7	10	8	46	54	75	46	29
8.4	6.99	4.22	7.1	5.6	97	8	4	6	5	6	8	37	8	6	6	4	4	6	6	40	58	85	58	37
8.4	7.25	5.15	5.9	5.56	107	8	8	6	6	4	7	39	8	6	5	4	8	4	6	41	70	102	60	37
5.8	7.93	5.3	3	7.98	96	8	8	4	4	6	8	38	8	6	4	4	4	6	8	40	62	96	60	40
4.5	7.3	6.6	1.3	4.92	108	8	8	8	4	4	8	40	8	6	4	6	4	8	6	42	69	102	60	37

## Sheet: experimental group
grip test	15-meter steeplechase test	Double legged jumps	sit-up-and-bend	walk the balance beam	standing long jump	Run	Skip	Slide	Gallop	Horizontal Jump	Hop	Locomotor Subtest	Overhand Throw	Underhand Throw	Two-hand Catch	One-hand Stationary Dribble	Forehand Strike of a Ball	Two-hand Strike of a Stationary Ball	Kick a Stationary Ball	Ball Skills Subtest	Vestibular Function	tactile defensiveness	Proprioception	Learning ability
12.3	7.5	5.62	12	4.49	102	8	6	8	6	6	4	38	8	7	4	6	6	4	8	43	68	105	60	40
7.2	7.2	5.35	2.2	5.59	110	8	6	8	6	4	4	36	8	8	6	6	7	8	8	51	57	82	48	34
11.4	7.2	4.19	6	3.53	130	8	8	8	6	6	6	42	8	8	6	8	8	8	8	54	65	101	58	30
8.9	7.51	4.6	5.5	5.16	110	8	8	8	6	8	8	46	8	8	6	6	8	8	8	52	62	94	53	34
6.6	8	4.1	-1.8	16.01	75	8	8	8	6	6	6	42	8	8	6	4	8	8	8	50	64	103	52	34
9	8.17	5.2	11.4	9.75	85	6	6	8	6	6	6	38	8	8	5	6	8	9	8	52	53	84	49	30
9.4	6.32	4.1	12	5.33	111	8	7	8	5	6	6	40	8	8	4	6	6	3	6	41	51	74	45	30
7.1	7.3	5.09	0	10.75	100	8	8	8	6	7	6	43	8	7	4	6	7	8	8	48	65	81	46	36
8.9	6.81	4.39	2	6.88	105	8	8	8	1	8	8	41	8	7	5	6	8	8	8	50	61	88	47	33
10	8.1	5.74	7.7	8.65	101	6	6	8	6	8	2	36	8	8	6	6	7	10	8	53	48	71	47	31
10	7.52	4	7.11	4.88	110	6	4	8	4	3	4	29	8	8	4	6	6	6	6	44	68	101	58	39
8.9	9.41	6.87	5	10.05	100	8	8	8	6	8	6	44	8	8	4	3	6	8	8	45	61	92	46	32
6.1	8.89	5.65	6.9	7.73	90	8	8	8	6	8	6	44	8	8	4	4	6	10	8	48	52	89	59	37
9.7	12.6	5.37	3.2	5.04	130	8	6	8	2	8	6	38	8	8	5	4	8	6	6	45	58	90	53	34
3.9	8.81	5	9.8	13.92	95	8	6	8	6	6	8	42	8	8	4	6	8	10	8	52	66	96	60	35
12.6	8.42	5.17	8.6	4.82	140	8	6	8	4	8	8	42	8	8	4	4	8	7	8	47	68	98	60	36
9.2	6.55	4.41	9.7	2.2	108	8	8	8	5	6	4	39	8	8	4	6	5	5	7	43	65	102	60	38
11.7	7.75	4.34	7.2	4.78	140	8	8	8	6	8	8	46	8	8	5	5	6	8	8	48	68	105	60	40
8.8	8.39	4.64	-3.6	7.92	125	8	8	8	4	8	4	40	8	8	4	4	4	8	8	44	53	77	43	29
7.81	6	4	11	5	116	8	8	4	6	6	4	36	8	4	6	4	3	6	7	38	61	97	57	39
8.8	6.9	6.98	17.2	12.57	105	8	4	8	6	6	8	40	8	8	6	6	8	9	6	51	63	90	51	33
5	7.92	7.62	-3	9.57	58	8	8	6	4	8	8	42	6	6	8	8	8	7	8	51	60	91	52	29
6	6.13	4.02	9.15	4	110	8	8	8	6	8	8	46	8	6	6	6	8	8	6	48	61	97	58	38
4.8	8	4.2	1	4.98	125	8	8	8	6	8	8	46	8	8	6	6	8	10	8	54	70	99	55	40
6	8.25	5	8.4	4.29	97	8	8	8	6	8	8	46	8	8	5	6	6	8	8	49	56	93	50	35
7.1	8.5	5.57	5	4.73	93	6	8	8	6	8	8	44	8	7	4	6	6	8	8	47	58	104	60	35
5.3	7.13	4.54	9.5	6.42	125	8	8	8	6	8	8	46	8	8	6	6	8	10	8	54	53	91	52	25
7.5	8.7	5.9	10.8	6.08	124	8	8	8	6	8	8	46	8	6	6	6	8	10	8	52	63	91	60	40
7.8	9.45	4.82	11.2	3.21	110	8	8	8	4	6	8	42	8	8	6	6	7	9	7	51	54	87	47	35
11.2	7.3	5.44	-10.2	3.68	109	8	8	8	4	8	8	44	8	6	6	6	8	9	8	51	64	99	59	37
